# Supplementary material for: Temperature Variation and Host Immunity Regulate Viral Persistence in a Salmonid Host
Source: Pathogens. 2021 Jul 7;10(7):855. doi: 10.3390/pathogens10070855 (PMC8308775; doi:10.3390/pathogens10070855)
Supplement: Supplementary file 1 [file pathogens-10-00855-s001.zip]

Archive with 25 entries (23 files):
- pathogens-1215733-supplementary/
- pathogens-1215733-supplementary/Definitions/
- pathogens-1215733-supplementary/Definitions/chicago2.bst
- pathogens-1215733-supplementary/Definitions/journalnames.tex
- pathogens-1215733-supplementary/Definitions/logo-ccby-eps-converted-to.pdf
- pathogens-1215733-supplementary/Definitions/logo-ccby.eps
- pathogens-1215733-supplementary/Definitions/logo-mdpi-eps-converted-to.pdf
- pathogens-1215733-supplementary/Definitions/logo-mdpi.eps
- pathogens-1215733-supplementary/Definitions/logo-orcid-eps-converted-to.pdf
- pathogens-1215733-supplementary/Definitions/logo-orcid.eps
- pathogens-1215733-supplementary/Definitions/logo-updates.pdf
- pathogens-1215733-supplementary/Definitions/mdpi.bst
- pathogens-1215733-supplementary/Definitions/mdpi.cls
- pathogens-1215733-supplementary/Definitions/pathogens-logo-eps-converted-to.pdf
- pathogens-1215733-supplementary/Definitions/pathogens-logo.eps
- pathogens-1215733-supplementary/Definitions/pathogens-logo.png
- pathogens-1215733-supplementary/pathogens-1215733-supplementary.aux
- pathogens-1215733-supplementary/pathogens-1215733-supplementary.loc
- pathogens-1215733-supplementary/pathogens-1215733-supplementary.log
- pathogens-1215733-supplementary/pathogens-1215733-supplementary.out
- pathogens-1215733-supplementary/pathogens-1215733-supplementary.pdf
- pathogens-1215733-supplementary/pathogens-1215733-supplementary.soc
- pathogens-1215733-supplementary/pathogens-1215733-supplementary.synctex.gz
- pathogens-1215733-supplementary/pathogens-1215733-supplementary.tex
- pathogens-1215733-supplementary/Tissue_supp_plot.pdf
