# Supplementary material for: Temperature Variation and Host Immunity Regulate Viral Persistence in a Salmonid Host
Source: Pathogens. 2021 Jul 7;10(7):855. doi: 10.3390/pathogens10070855 (PMC8308775; doi:10.3390/pathogens10070855)
Supplement: Supplementary file 1 [file pathogens-10-00855-s001.zip › pathogens-1215733-supplementary/pathogens-1215733-supplementary.aux]

\relax 
\providecommand\hyper@newdestlabel[2]{}
\bibstyle{Definitions/mdpi}
\providecommand\HyperFirstAtBeginDocument{\AtBeginDocument}
\HyperFirstAtBeginDocument{\ifx\hyper@anchor\@undefined
\global\let\oldcontentsline\contentsline
\gdef\contentsline#1#2#3#4{\oldcontentsline{#1}{#2}{#3}}
\global\let\oldnewlabel\newlabel
\gdef\newlabel#1#2{\newlabelxx{#1}#2}
\gdef\newlabelxx#1#2#3#4#5#6{\oldnewlabel{#1}{{#2}{#3}}}
\AtEndDocument{\ifx\hyper@anchor\@undefined
\let\contentsline\oldcontentsline
\let\newlabel\oldnewlabel
\fi}
\fi}
\global\let\hyper@last\relax 
\gdef\HyperFirstAtBeginDocument#1{#1}
\providecommand\HyField@AuxAddToFields[1]{}
\providecommand\HyField@AuxAddToCoFields[2]{}
\providecommand*\new@tpo@label[2]{}
\@LN@col{1}
\@LN@col{1}
\@writefile{lof}{\contentsline {figure}{\numberline {S1}{\ignorespaces Number of fish testing positive for IHN in different body tissues.\relax }}{1}{figure.caption.1}\protected@file@percent }
\providecommand*\caption@xref[2]{\@setref\relax\@undefined{#1}}
\newlabel{fig:FigSuppTis}{{S1}{1}{Number of fish testing positive for IHN in different body tissues.\relax }{figure.caption.1}{}}
\@writefile{lot}{\contentsline {table}{\numberline {S1}{\ignorespaces Akaike Information Criteria scores for 16 candidate models explaining cell culture viral kinetics. The full model (Model 1) contained the main effects of temperature, days since exposure and multiplicity of infection (MOI) treatment, as well as their interactions. The random effects were the experimental replicate and were same for the 16 models. All other models are a simpler version of Model 1, omitting different effects. * Models did not converge.\relax }}{2}{table.caption.2}\protected@file@percent }
\newlabel{tab:tabs1}{{S1}{2}{Akaike Information Criteria scores for 16 candidate models explaining cell culture viral kinetics. The full model (Model 1) contained the main effects of temperature, days since exposure and multiplicity of infection (MOI) treatment, as well as their interactions. The random effects were the experimental replicate and were same for the 16 models. All other models are a simpler version of Model 1, omitting different effects. * Models did not converge.\relax }{table.caption.2}{}}
\@LN@col{1}
\@LN@col{1}
\@writefile{lot}{\contentsline {table}{\numberline {S2}{\ignorespaces Akaike Information Criteria scores (AIC) for 5 candidate models explaining the probability of infection of live fish. The full model (Model 1) consists of the probability of infection as a function of temperature treatment, the day since exposure and their interaction. Models 2-5 are simpler versions of Model 1, each omitting an effect.\relax }}{2}{table.caption.3}\protected@file@percent }
\newlabel{tab:tabs2}{{S2}{2}{Akaike Information Criteria scores (AIC) for 5 candidate models explaining the probability of infection of live fish. The full model (Model 1) consists of the probability of infection as a function of temperature treatment, the day since exposure and their interaction. Models 2-5 are simpler versions of Model 1, each omitting an effect.\relax }{table.caption.3}{}}
\@writefile{lot}{\contentsline {table}{\numberline {S3}{\ignorespaces  Akaike Information Criteria scores (AIC) for 16 candidate models explaining the probability of infection of different tissues in live fish. The full model (Model 1) consists of the probability of infection as a function of the main effects of temperature, the day since exposure, and the tissue, in addition to their interactions. Models 2-16 are simpler versions of Model 1, each omitting an effect.\relax }}{2}{table.caption.4}\protected@file@percent }
\newlabel{tab:tabS3}{{S3}{2}{Akaike Information Criteria scores (AIC) for 16 candidate models explaining the probability of infection of different tissues in live fish. The full model (Model 1) consists of the probability of infection as a function of the main effects of temperature, the day since exposure, and the tissue, in addition to their interactions. Models 2-16 are simpler versions of Model 1, each omitting an effect.\relax }{table.caption.4}{}}
\newlabel{LastPage}{{}{2}{}{page.2}{}}
\xdef\lastpage@lastpage{2}
\xdef\lastpage@lastpageHy{2}
\expandafter\ifx\csname c@page@totc\endcsname\relax\newcounter{page@totc}\fi\setcounter{page@totc}{3}
