# Supplementary material for: Temperature Variation and Host Immunity Regulate Viral Persistence in a Salmonid Host
Source: Pathogens. 2021 Jul 7;10(7):855. doi: 10.3390/pathogens10070855 (PMC8308775; doi:10.3390/pathogens10070855)
Supplement: Supplementary file 1 [file pathogens-10-00855-s001.zip › pathogens-1215733-supplementary/pathogens-1215733-supplementary.soc]

;blue;;0;0;0;0;0
